# Supplementary material for: Insights from a Patient-Centered Lung Cancer Navigation Program in a Low-Resource Community
Source: Curr Oncol. 2025 Sep 1;32(9):491. doi: 10.3390/curroncol32090491 (PMC12468844; doi:10.3390/curroncol32090491)
Supplement: Supplementary file 1 [file curroncol-32-00491-s001.zip]

Archive with 1 entries (1 files):
- curroncol-3729203-supplementary.pdf
